# Supplementary material for: Isotopic niche reflects stress-induced variability in physiological status
Source: R Soc Open Sci. 2018 Feb 21;5(2):171398. doi: 10.1098/rsos.171398 (PMC5830748; doi:10.1098/rsos.171398)
Supplement: The datasets supporting are uploaded at DRYAD and will be available if the manuscript is accepted (doi:10.5061/dryad.8h439). [file rsos171398supp2.xlsx]

## Sheet: read me
Primary data from the food regime and contaminat exposure experiments with Monoporeia affinis
Data are arranged in spreadsheets according to experiment (Experiment 1; contaminant exposure) and (Experiment 2; food regime)
First column (A) in each spreadsheet is treatment (2 levels in Experiment 1: contaminated sediment and reference sediment , 4 levels in Experiment 2: diatom, Tetraphyll, Lignin and control/reference)
Second column is mesocosm number
In experiment 2, the oxygen penetration depth in sediment was measured for each mesocosm.
For both experiments survival is noted (number of surviving individuals in the mesocosm; this number is not identical to the number of indivdiuals analysed for the various endpoints listed below)
each row represent one individual amphipod in the mesocosm and treatment, or when specified, in initial animals.
Experiment 1:
In each gravid female the following physiological endpoints were measured in Experiment 1:
amphipod female individual wet weight inclduing brood (mg)
fecundity (number of embryos per female)
dead or partly dead broods (individual embryos cannot be distinguished; binomial data: 0 or 1)
parasite infested females (binomial data : 0 or 1)
malformed and membrande damaged embryos (nu ber per female)
embryos w arrested development (number per female)
viable embryos per female (fecundity minus malformed, membrande damaged and arrested embryos)
Stable isotope data is available for a subset of the indviduals in Experiment 1 in the sheet " Exp 1 w SIA data and initials", here is also initial indivdiuals from both treatments included (no embryo analyses on initial amphipod females)
in each gravid female the following endpoins
d13C: carbon stable isotope data, not corrected for C/N content
d15N: nitrogen stable isotope data
C%: elemental total carbon content (mg) expressed as a percentage of dry weight
N%: elemental total nitrogen content (mg) expressed as a percentage of dry weight
C/N ratio: the weight/weight elemental ratio of carbon and nitrogen in the amphipod
Experiment 2:
In each indvidual, the following physiological endpoints were measured:
body mass: indvidual dry weight in mg
RNA/DNA: the ratio between RNA and DNA
d13C: carbon stable isotope data, not corrected for C/N content
d15N: nitrogen stable isotope data
C%: elemental total carbon content (mg) expressed as a percentage of dry weight
N%: elemental total nitrogen content (mg) expressed as a percentage of dry weight
RNA/DNA data were analysed for a larger number of indivdiauls than analyses for stable isotopes; these non-paired data are presented in one extra column (each data from one indivdiual of a certain treatment and mesocosm)
initial animals from experiment 2 are shown on a separate sheet.

## Sheet: Exp 1 embryo data
Treatment	mesoocosm label	surviving number of individuals (including unfertilized females)	amphipod female individual wet weight (mg)	fecundity (embryos per female)	dead or partly dead broods (individual embryos cannot be distinguished; binomial: 0 or 1)	parasite infested females (binomial: 0, 1)	malformed and membrande damaged embryos	embryos w arrested development	viable embryos (per female)
contaminated	4	18	14.71	27	0	0	0	0	27
contaminated	4	18	9.53	11	0	0	1	0	10
contaminated	4	18	12.12	16	0	0	1	0	14
contaminated	4	18	20.73	2	0	0	0	2	0
contaminated	4	18	17.96	45	0	0	0	4	41
contaminated	4	18	10.78	20	0	0	0	10	10
contaminated	4	18	10.78	14	0	0	0	11	3
contaminated	4	18	6.59	14	0	0	0	11	3
contaminated	4	18	9.36	18	0	0	0	12	6
contaminated	4	18	11.96	23	0	0	1	13	9
contaminated	4	18	10.84	19	0	0	0	19	0
contaminated	4	18	11.71	28	0	0	0	20	8
contaminated	4	18	19.63	36	0	0	0	36	0
contaminated	10	13	10.87	1	1	1	0	0	1
contaminated	10	13	7.36	17	1	0	1	1	15
contaminated	10	13	17.21	33	0	0	0	0	33
contaminated	10	13	19.15	56	0	0	0	0	56
contaminated	10	13	9.48	18	0	0	0	0	18
contaminated	10	13	12.15	15	0	0	0	1	14
contaminated	10	13	18.66	42	0	0	0	1	41
contaminated	10	13	10.3	22	0	0	0	0	22
contaminated	10	13	11.12	29	0	0	1	1	27
contaminated	10	13	9.72	24	0	0	0	1	23
contaminated	10	13	15.86	39	0	1	0	3	36
contaminated	10	13	18.2	35	0	0	0	24	11
contaminated	13	21	11.59	24	1	0	0	1	23
contaminated	13	21	12.39	26	1	0	0	2	24
contaminated	13	21	18.42	50	0	0	0	0	50
contaminated	13	21	12.26	26	0	0	0	0	26
contaminated	13	21	11.48	29	0	0	0	0	29
contaminated	13	21	14.68	36	0	0	0	0	36
contaminated	13	21	13.8	38	0	0	0	0	38
contaminated	13	21	9.62	18	0	0	1	0	17
contaminated	13	21	9.39	18	0	0	1	0	17
contaminated	13	21	19.75	57	0	0	1	0	56
contaminated	13	21	9.94	27	0	0	2	0	25
contaminated	13	21	11.95	2	0	0	0	2	0
contaminated	13	21	10.37	23	0	0	0	3	20
contaminated	13	21	8.89	23	0	1	0	2	21
contaminated	13	21	7.8	17	0	1	1	1	15
contaminated	13	21	8.85	27	0	0	1	3	23
contaminated	13	21	8.35	20	0	0	2	3	15
contaminated	13	21	10.7	4	0	1	0	4	0
contaminated	13	21	22.61	48	0	0	0	9	39
contaminated	13	21	12.44	21	0	0	0	10	11
contaminated	13	21	11.02	26	0	0	0	16	10
contaminated	15	19	13.69	39	1	1	0	0	39
contaminated	15	19	11.14	1	1	1	0	0	1
contaminated	15	19	9.53	6	1	1	0	0	3
contaminated	15	19	11.82	26	0	1	0	0	26
contaminated	15	19	10.21	22	0	0	1	0	21
contaminated	15	19	8.35	3	0	0	0	1	2
contaminated	15	19	18.19	44	0	0	2	0	42
contaminated	15	19	11.57	29	0	0	2	1	26
contaminated	15	19	13.23	30	0	1	2	0	28
contaminated	15	19	11.52	27	0	0	1	2	24
contaminated	15	19	10.14	16	0	1	3	0	13
contaminated	15	19	17.57	32	0	1	1	2	29
contaminated	15	19	10.34	14	0	0	0	8	6
contaminated	15	19	16.22	29	0	1	0	13	16
contaminated	15	19	19.25	50	0	1	0	50	0
contaminated	26	17	15.42	8	1	0	0	0	8
contaminated	26	17	12.31	34	1	1	0	0	34
contaminated	26	17	10.68	24	0	0	0	0	24
contaminated	26	17	8.39	23	0	0	0	0	23
contaminated	26	17	20.83	60	0	1	0	0	60
contaminated	26	17	9.16	12	0	0	0	0	12
contaminated	26	17	11.14	22	0	0	1	0	21
contaminated	26	17	7.94	8	0	0	1	1	6
contaminated	26	17	10.19	33	0	0	2	1	30
contaminated	26	17	7.01	10	0	1	0	7	3
contaminated	26	17	9.54	18	0	0	1	8	9
contaminated	26	17	15.75	12	0	1	4	5	3
contaminated	26	17	9.43	11	0	0	0	11	0
contaminated	26	17	10.49	21	0	1	0	11	10
contaminated	26	17	13.17	17	0	0	1	15	1
contaminated	26	17	16.02	37	0	1	0	35	2
contaminated	34	23	7.8	7	1	1	1	1	5
contaminated	34	23	21.7	53	0	0	0	0	53
contaminated	34	23	12.07	21	0	0	0	0	21
contaminated	34	23	16.86	45	0	0	0	0	45
contaminated	34	23	10.67	20	0	0	0	0	20
contaminated	34	23	11.77	32	0	0	0	0	32
contaminated	34	23	21.95	39	0	0	0	0	39
contaminated	34	23	13.79	39	0	0	0	0	39
contaminated	34	23	9.29	23	0	0	0	0	23
contaminated	34	23	11.1	23	0	1	0	0	23
contaminated	34	23	12	23	0	0	0	1	22
contaminated	34	23	19.35	50	0	0	2	0	48
contaminated	34	23	14.36	33	0	1	1	0	32
contaminated	34	23	20.86	44	0	1	0	0	44
contaminated	34	23	19.93	51	0	1	0	1	50
contaminated	34	23	10.14	24	0	0	1	0	23
contaminated	34	23	13.21	20	0	0	3	0	17
contaminated	34	23	10.43	18	0	1	2	0	16
contaminated	34	23	11.34	21	0	0	2	1	18
contaminated	34	23	17.6	33	0	1	0	5	28
contaminated	34	23	8.9	8	0	1	0	8	0
contaminated	35	19	17.24	35	1	0	0	17	18
contaminated	35	19	15.02	30	0	0	0	0	30
contaminated	35	19	19.38	40	0	0	0	0	40
contaminated	35	19	11.3	31	0	0	0	0	31
contaminated	35	19	17.14	35	0	1	0	0	35
contaminated	35	19	10.34	26	0	1	0	0	26
contaminated	35	19	10.28	21	0	1	1	0	20
contaminated	35	19	11.16	22	0	0	1	6	15
contaminated	35	19	9.77	16	0	0	0	12	4
contaminated	35	19	10.86	26	0	1	1	12	13
contaminated	35	19	11.66	23	0	0	0	15	8
contaminated	35	19	8.79	21	0	0	0	17	4
contaminated	35	19	12.76	18	0	0	0	18	0
contaminated	35	19	9.35	23	0	0	0	23	0
contaminated	35	19	15.9	23	0	0	0	23	0
reference	5	15	8.61	16	1	0	2	0	14
reference	5	15	24.06	54	0	0	0	0	54
reference	5	15	17.12	42	0	0	0	0	42
reference	5	15	10.48	23	0	0	0	0	23
reference	5	15	11.64	29	0	0	0	0	29
reference	5	15	12.2	26	0	0	0	0	26
reference	5	15	8.41	25	0	0	0	0	25
reference	5	15	8.76	20	0	0	0	0	20
reference	5	15	18.42	44	0	0	0	1	43
reference	5	15	27.33	66	0	0	1	0	65
reference	5	15	16.44	45	0	0	1	0	44
reference	5	15	14.53	38	0	0	0	1	37
reference	5	15	9.84	15	0	1	0	0	15
reference	5	15	9.06	17	0	1	0	0	17
reference	5	15	15.77	28	0	0	3	0	25
reference	7	14	11.18	26	0	0	0	0	26
reference	7	14	18.43	44	0	0	0	0	44
reference	7	14	13.25	32	0	0	1	0	31
reference	7	14	9.42	20	0	1	0	0	20
reference	7	14	9.43	12	0	1	0	0	12
reference	7	14	9.95	17	0	0	0	2	15
reference	7	14	5.83	6	0	1	1	0	5
reference	7	14	15	24	0	1	1	0	23
reference	7	14	14.03	28	0	0	0	3	25
reference	7	14	20.63	63	0	0	0	7	56
reference	7	14	23.48	65	0	0	0	7	58
reference	7	14	12.32	38	0	0	5	12	21
reference	17	13	21.9	45	0	0	0	0	45
reference	17	13	17.21	41	0	0	0	0	41
reference	17	13	11.72	32	0	0	0	0	32
reference	17	13	14.02	35	0	0	0	1	34
reference	17	13	11.78	27	0	0	1	0	26
reference	17	13	9.66	7	0	0	1	0	6
reference	17	13	11.7	26	0	0	5	0	21
reference	17	13	17.08	12	0	1	4	1	7
reference	21	17	20.87	50	0	0	0	0	50
reference	21	17	11.51	21	0	0	0	0	21
reference	21	17	12.91	30	0	0	0	0	30
reference	21	17	10.04	20	0	0	0	0	20
reference	21	17	13.5	33	0	1	0	0	33
reference	21	17	10.98	1	0	0	0	1	0
reference	21	17	9.95	28	0	0	0	1	27
reference	21	17	22.15	56	0	1	0	0	56
reference	21	17	10.25	24	0	0	2	0	22
reference	21	17	14.86	27	0	0	2	0	25
reference	21	17	17.26	37	0	1	1	0	36
reference	21	17	13.53	35	0	0	0	2	33
reference	21	17	12.13	4	0	0	0	0	2
reference	21	17	10.96	19	0	0	1	1	17
reference	21	17	11.89	18	0	1	0	3	15
reference	21	17	12.13	31	0	0	4	0	27
reference	22	13	18.64	14	1	0	0	0	14
reference	22	13	21.21	50	0	0	0	0	50
reference	22	13	15.79	50	0	0	0	0	50
reference	22	13	14.94	35	0	0	1	0	34
reference	22	13	9.94	24	0	1	0	0	24
reference	22	13	13.22	18	0	0	0	0	18
reference	22	13	9.93	23	0	0	2	0	21
reference	22	13	9.28	20	0	0	2	0	18
reference	22	13	18.96	48	0	1	1	1	46
reference	22	13	17.29	39	0	0	4	0	35
reference	22	13	15.79	28	0	1	1	3	24
reference	22	13	9.95	15	0	1	5	0	10
reference	38	20	8.63	16	0	0	0	0	16
reference	38	20	19.68	42	0	0	0	0	42
reference	38	20	9.74	29	0	0	0	0	29
reference	38	20	15.42	41	0	0	0	0	41
reference	38	20	16.23	42	0	0	0	0	42
reference	38	20	16.16	32	0	0	0	0	32
reference	38	20	11.05	22	0	0	0	0	22
reference	38	20	13.46	27	0	0	0	0	27
reference	38	20	13.23	30	0	0	0	0	30
reference	38	20	12.87	28	0	1	0	0	28
reference	38	20	25.99	21	0	1	0	0	21
reference	38	20	8.68	22	0	1	0	0	22
reference	38	20	20.58	57	0	0	1	0	56
reference	38	20	18.24	39	0	0	0	2	37
reference	38	20	13.27	30	0	0	1	0	29
reference	38	20	11.9	33	0	0	3	2	28
reference	38	20	18.52	31	0	1	2	8	21
reference	49	18	10.29	22	1	1	0	0	22
reference	49	18	8.31	17	1	0	1	0	7
reference	49	18	19.43	40	0	0	0	0	40
reference	49	18	22.67	39	0	0	0	0	39
reference	49	18	15.36	37	0	0	1	0	36
reference	49	18	13.15	27	0	1	0	0	27
reference	49	18	8.25	15	0	0	1	0	14
reference	49	18	13.93	29	0	1	0	0	29
reference	49	18	16.39	33	0	0	2	0	31
reference	49	18	8.26	21	0	1	1	0	20
reference	49	18	8.84	10	0	1	0	0	10
reference	49	18	17.28	44	0	0	1	2	41
reference	49	18	18.86	42	0	1	0	3	39
reference	49	18	21.06	33	0	0	12	2	19
reference	49	18	13.48	25	0	1	1	18	6
																						0.0201778

## Sheet: Exp.1 w SIA data and initials
Sediment	initials (0), end (1)	mesocosm label	survival	wet weight (mg)	d13C	d15N	C%	N%	C/N ratio	parasite infested (0 , 1)	Fecundity (number of embryos per female)	Malformed and membrane damaged embryos	Embryos w arrested development	Viable embryos
contaminated	0	73	nd	12.9	-20.3283	9.81614	31.3593	7.0997	4.41698	nd	nd	nd	nd	nd
contaminated	0	73	nd	21.8	-21.3385	10.0595	37.2274	6.65539	5.59358	nd	nd	nd	nd	nd
contaminated	0	73	nd	16.6	-20.4223	10.5547	32.9699	7.76133	4.24797	nd	nd	nd	nd	nd
contaminated	0	73	nd	7.7	-20.4596	9.82629	33.0571	7.6669	4.31166	nd	nd	nd	nd	nd
contaminated	0	73	nd	11.7	-20.1357	10.1018	31.1968	6.88741	4.52954	nd	nd	nd	nd	nd
contaminated	0	55	nd	10.7	-20.4407	10.4347	32.283	7.53069	4.28686	nd	nd	nd	nd	nd
contaminated	0	55	nd	10.8	-20.0519	10.0148	30.967	7.00438	4.42109	nd	nd	nd	nd	nd
contaminated	0	55	nd	10	-20.5523	10.4023	33.4533	7.52333	4.4466	nd	nd	nd	nd	nd
contaminated	0	55	nd	20.4	-22.7071	10.3936	39.2124	6.41434	6.11324	nd	nd	nd	nd	nd
contaminated	0	55	nd	11.7	-19.9232	10.4871	32.9404	7.59839	4.33519	nd	nd	nd	nd	nd
contaminated	0	36	nd	13.9	-20.1147	10.305	31.5062	7.15336	4.40439	nd	nd	nd	nd	nd
contaminated	0	36	nd	9.9	-19.8894	9.7114	31.7992	7.14323	4.45165	nd	nd	nd	nd	nd
contaminated	0	36	nd	12	-20.3708	9.77855	31.7307	7.31962	4.33502	nd	nd	nd	nd	nd
contaminated	0	36	nd	18.6	-19.9833	10.4113	32.0177	7.67001	4.1744	nd	nd	nd	nd	nd
contaminated	0	36	nd	12.3	-20.2971	9.67156	31.1026	6.91785	4.496	nd	nd	nd	nd	nd
reference	0	74	nd	10.6	-22.2638	9.61439	37.7566	7.64066	4.94154	nd	nd	nd	nd	nd
reference	0	74	nd	13.3	-23.0478	9.69326	41.3088	7.28903	5.66726	nd	nd	nd	nd	nd
reference	0	74	nd	12.1	-21.9876	10.6632	39.884	7.86146	5.07336	nd	nd	nd	nd	nd
reference	0	74	nd	13	-22.2371	9.83775	41.7774	7.96281	5.24657	nd	nd	nd	nd	nd
reference	0	74	nd	10	-22.0263	10.351	38.6491	8.02366	4.81689	nd	nd	nd	nd	nd
reference	0	69	nd	14.6	-21.8075	10.3162	39.1422	7.63793	5.12471	nd	nd	nd	nd	nd
reference	0	69	nd	8.6	-21.8366	9.99102	38.0436	7.65053	4.97268	nd	nd	nd	nd	nd
reference	0	69	nd	22.6	-21.9558	10.6509	39.8834	7.57111	5.26784	nd	nd	nd	nd	nd
reference	0	69	nd	9.3	-21.7317	10.2284	40.0137	8.30261	4.81941	nd	nd	nd	nd	nd
reference	0	69	nd	10	-22.3556	9.7309	40.4417	8.23109	4.91329	nd	nd	nd	nd	nd
reference	0	57	nd	14.7	-22.6099	9.73055	41.625	7.70813	5.40014	nd	nd	nd	nd	nd
reference	0	57	nd	13.7	-22.3982	10.1738	39.3784	7.45145	5.28467	nd	nd	nd	nd	nd
reference	0	57	nd	16.3	-22.121	10.4083	39.2733	7.60169	5.16639	nd	nd	nd	nd	nd
reference	0	57	nd	8.5	-22.22	10.1141	41.2987	7.83687	5.26979	nd	nd	nd	nd	nd
reference	0	57	nd	10.8	-22.1303	9.71072	35.9251	6.89051	5.21371	nd	nd	nd	nd	nd
contaminated	1	13	21	7.8	-20.0707	10.0388	30.0257	6.4766	4.63602	1	17	1	1	15
contaminated	1	15	19	16.22	-20.2268	9.7535	29.1782	6.33585	4.60526	1	29	0	13	16
contaminated	1	15	19	13.23	-19.6353	10.6394	28.0818	6.06958	4.62665	1	30	2	0	28
contaminated	1	15	19	10.14	-19.7132	9.36209	29.2432	6.30435	4.63858	1	16	3	0	13
contaminated	1	26	17	20.83	-20.6282	10.6297	33.3049	7.80424	4.26754	1	60	0	0	60
contaminated	1	26	17	16.02	-20.7169	10.5766	33.3282	7.63766	4.36367	1	37	0	35	2
contaminated	1	26	17	15.75	-21.3791	10.2595	34.2169	7.29062	4.69327	1	12	4	5	3
contaminated	1	26	17	7.01	-19.9353	10.0853	30.8418	6.69421	4.60723	1	10	0	7	3
contaminated	1	26	17	10.49	-20.0806	9.59709	30.843	6.61397	4.66331	1	21	0	11	10
contaminated	1	34	23	14.36	-20.7206	10.0585	31.4767	7.11008	4.42705	1	33	1	0	32
contaminated	1	34	23	20.86	-21.586	10.3663	35.2558	7.08833	4.97378	1	44	0	0	44
contaminated	1	34	23	17.6	-20.0727	10.3288	30.8351	6.95734	4.43202	1	33	0	5	28
contaminated	1	34	23	19.93	-20.5617	10.7996	32.5813	6.90115	4.72114	1	51	0	1	50
contaminated	1	34	23	10.43	-20.1488	10.3909	30.566	6.82104	4.48113	1	18	2	0	16
contaminated	1	34	23	8.9	-20.4095	10.49	31.2263	6.82845	4.57297	1	8	0	8	0
contaminated	1	35	19	17.14	-20.0444	10.2849	32.216	7.28578	4.42176	1	35	0	0	35
contaminated	1	35	19	10.34	-19.5006	9.4225	28.1866	6.0206	4.68169	1	26	0	0	26
contaminated	1	35	19	10.28	-19.7617	9.92066	29.2054	6.62501	4.40835	1	21	1	0	20
contaminated	1	10	13	15.86	-20.901	10.4826	34.6027	7.89417	4.38333	1	39	0	3	36
contaminated	1	10	13	9.72	-19.9645	10.442	29.8518	6.33365	4.71321	0	24	0	1	23
contaminated	1	10	13	10.3	-19.2186	10.0518	27.8288	6.05265	4.59779	0	22	0	0	22
contaminated	1	10	13	9.48	-18.8768	9.48963	25.7425	5.33002	4.82973	0	18	0	0	18
contaminated	1	13	21	14.68	-19.744	10.1871	28.6902	6.01257	4.7717	0	36	0	0	36
contaminated	1	13	21	9.39	-19.5174	9.71772	28.7131	6.0408	4.7532	0	18	1	0	17
contaminated	1	13	21	9.94	-19.5703	9.96322	27.9661	5.99339	4.66616	0	27	2	0	25
contaminated	1	13	21	8.85	-20.0825	9.98674	30.2791	6.70893	4.51325	0	27	1	3	23
contaminated	1	13	21	19.75	-20.5713	10.6281	29.9924	6.66597	4.49933	0	57	1	0	56
contaminated	1	15	19	11.57	-19.8695	10.086	29.0781	6.74763	4.30938	0	29	2	1	26
contaminated	1	15	19	11.52	-20.0563	10.2732	28.9383	6.39683	4.52385	0	27	1	2	24
contaminated	1	15	19	10.21	-19.9822	9.70428	29.261	6.47062	4.52214	0	22	1	0	21
contaminated	1	15	19	10.34	-20.2613	9.40454	28.5744	6.3113	4.5275	0	14	0	8	6
contaminated	1	15	19	8.35	-22.0254	10.583	39.2293	6.36978	6.15866	0	3	0	1	2
contaminated	1	26	17	11.14	-20.4292	10.2415	32.2055	7.35577	4.37827	0	22	1	0	21
contaminated	1	26	17	9.16	-19.917	9.21631	29.8307	6.43438	4.63614	0	12	0	0	12
contaminated	1	26	17	13.17	-20.5451	10.0756	31.5889	7.38018	4.28023	0	17	1	15	1
contaminated	1	26	17	7.94	-20.1998	10.2243	32.1827	6.92998	4.64397	0	8	1	1	6
contaminated	1	26	17	8.39	-19.68	9.44298	29.1139	6.44369	4.5182	0	23	0	0	23
contaminated	1	34	23	12.07	-20.3351	9.69159	28.997	6.19565	4.68022	0	21	0	0	21
contaminated	1	34	23	16.86	-20.183	10.1265	31.143	7.06459	4.40833	0	45	0	0	45
contaminated	1	34	23	10.67	-20.2339	10.1535	31.4852	7.19872	4.37372	0	20	0	0	20
contaminated	1	34	23	11.77	-19.6095	9.57989	28.5892	6.30327	4.53562	0	32	0	0	32
contaminated	1	34	23	21.95	-21.6613	9.92267	37.177	7.46314	4.98141	0	39	0	0	39
contaminated	1	34	23	13.79	-20.6219	9.81922	31.5749	7.20899	4.37993	0	39	0	0	39
contaminated	1	34	23	9.29	-20.06	10.0394	29.9237	6.639	4.50727	0	23	0	0	23
contaminated	1	34	23	10.14	-20.0435	9.72309	30.3015	6.75314	4.48702	0	24	1	0	23
contaminated	1	34	23	11.34	-19.9373	9.58959	29.2004	6.47733	4.5081	0	21	2	1	18
contaminated	1	35	19	11.3	-19.795	9.65364	28.5559	6.02745	4.73764	0	31	0	0	31
contaminated	1	35	19	8.79	-19.5031	10.1357	28.9618	6.32911	4.57596	0	21	0	17	4
contaminated	1	35	19	9.35	-20.2004	10.1628	30.6667	6.88335	4.4552	0	23	0	23	0
contaminated	1	35	19	15.9	-19.8843	10.235	30.1976	6.93632	4.35355	0	23	0	23	0
contaminated	1	35	19	11.66	-19.9325	9.7916	30.229	6.69764	4.51337	0	23	0	15	8
contaminated	1	35	19	11.16	-20.4966	9.44814	30.4428	6.83793	4.45205	0	22	1	6	15
contaminated	1	35	19	9.77	-20.5837	9.60703	31.2453	7.18636	4.34786	0	16	0	12	4
contaminated	1	35	19	12.76	-20.1337	10.2668	30.2504	6.83097	4.42842	0	18	0	18	0
contaminated	1	4	18	14.71	-19.9568	9.69511	28.9128	6.11508	4.72811	0	27	0	0	27
contaminated	1	4	18	12.12	-20.4875	8.92991	28.98	6.45523	4.48938	0	16	1	0	14
contaminated	1	4	18	10.84	-20.1676	10.3625	30.6031	6.66589	4.59101	0	19	0	19	0
contaminated	1	4	18	11.71	-19.1527	9.97951	28.7384	6.16714	4.65992	0	28	0	20	8
contaminated	1	4	18	6.59	-19.2941	9.49298	28.0342	6.1829	4.53415	0	14	0	11	3
contaminated	1	4	18	19.63	-19.5892	10.4492	30.3165	6.46656	4.68819	0	36	0	36	0
contaminated	1	4	18	17.96	-20.6679	10.1102	34.1171	6.83046	4.99485	0	45	0	4	41
contaminated	1	4	18	9.36	-19.8006	10.1353	31.0965	6.96082	4.46735	0	18	0	12	6
contaminated	1	4	18	20.73	-23.6667	10.6593	45.4059	5.04099	9.00733	0	2	0	2	0
contaminated	1	10	13	18.2	-20.1912	10.1194	31.2292	6.96067	4.48653	0	35	0	24	11
contaminated	1	10	13	11.12	-20.025	9.51503	27.4801	5.82631	4.71656	0	29	1	1	27
contaminated	1	13	21	22.61	-20.3691	10.413	32.3839	7.38858	4.38297	0	48	0	9	39
contaminated	1	13	21	12.44	-19.9575	10.4832	31.6851	7.33662	4.31876	0	21	0	10	11
contaminated	1	13	21	10.37	-19.2407	9.79676	27.2473	5.77664	4.71681	0	23	0	3	20
contaminated	1	13	21	18.42	-21.0531	10.5566	33.5906	7.45799	4.50398	0	50	0	0	50
contaminated	1	13	21	11.02	-20.506	9.35805	30.6842	6.87827	4.46104	0	26	0	16	10
contaminated	1	13	21	9.62	-19.8151	9.8411	29.2688	6.47557	4.51989	0	18	1	0	17
reference	1	21	17	17.26	-19.9844	10.0034	29.5466	6.52952	4.52508	1	37	1	0	36
reference	1	17	13	17.08	-21.0605	10.7076	34.1446	7.07995	4.82271	1	12	4	1	7
reference	1	17	13	9.66	-20.7078	9.99622	31.8071	7.53365	4.222	0	7	1	0	6
reference	1	22	13	14.94	-20.0988	9.8215	30.7485	6.77673	4.53737	0	35	1	0	34
reference	1	22	13	17.29	-19.9493	10.0205	29.7738	6.63434	4.48783	0	39	4	0	35
reference	1	22	13	9.93	-19.9367	9.58928	29.8838	6.53229	4.57478	0	23	2	0	21
reference	1	22	13	9.28	-19.4719	9.58778	27.3047	5.74435	4.75331	0	20	2	0	18
reference	1	21	17	12.13	-19.801	9.85146	28.3039	6.12432	4.62156	0	31	4	0	27
reference	1	21	17	10.04	-20.455	10.185	31.8039	7.06508	4.50157	0	20	0	0	20
reference	1	38	20	9.74	-19.9691	10.0826	29.4326	6.50892	4.52188	0	29	0	0	29
reference	1	38	20	16.16	-19.85	10.2857	29.2727	6.3995	4.57422	0	32	0	0	32
reference	1	38	20	11.05	-20.0148	10.3194	29.369	6.24706	4.70125	0	22	0	0	22
reference	1	38	20	13.46	-19.9463	10.0665	30.8827	6.9986	4.4127	0	27	0	0	27
reference	1	38	20	11.9	-20.0484	9.9062	28.6625	6.15786	4.65462	0	33	3	2	28
reference	1	38	20	20.58	-20.4514	9.49017	30.0737	6.80097	4.42198	0	57	1	0	56
reference	1	38	20	13.23	-19.8188	9.60451	27.6512	5.77023	4.79205	0	30	0	0	30
reference	1	49	18	15.36	-20.3905	9.87376	29.6578	6.6383	4.46768	0	37	1	0	36
reference	1	49	18	17.28	-19.6238	10.2521	30.2387	6.92975	4.36361	0	44	1	2	41
reference	1	49	18	21.06	-19.8317	10.0601	29.7271	6.68843	4.44456	0	33	12	2	19
reference	1	5	15	16.44	-20.1189	10.1048	29.5819	6.58612	4.49155	0	45	1	0	44
reference	1	5	15	12.2	-19.9266	10.0676	29.2849	6.44385	4.54463	0	26	0	0	26
reference	1	7	14	13.25	-20.016	9.58363	28.0609	6.20059	4.52551	0	32	1	0	31
reference	1	5	15	8.76	-20.2132	10.0092	29.1939	6.42492	4.54385	0	20	0	0	20
reference	1	5	15	8.41	-19.9995	9.822	28.5	6.09582	4.67534	0	25	0	0	25

## Sheet: Exp 2 growth and SIA data
treatment	mesocosm replicate within treatment	oxygen penetration depth	surviving individuals	body mass (dry weight mg)	delta15	delta13	C%	N%	C/N	RNA/DNA			additional RNA/DNA data (not paired with isotope or body mass data)	treatment	mesocosm
diatoms	1	13.2599	10	1.534	10.3569	-23.1681	52.3359	7.46717	7.00879	1.75709			1.75709	diatoms	1
diatoms	1	13.2599	10	2.074	8.921	-24.1411	46.8991	6.64243	7.06054	1.43167			1.88291	diatoms	1
diatoms	1	13.2599	10	2.01	8.75385	-24.0163	48.3924	7.40108	6.53856	2.25179			1.74948	diatoms	1
diatoms	2	13.0162	15	0.991	11.6229	-22.5567	44.4473	7.69503	5.7761	2.69349			1.43167	diatoms	1
diatoms	2	13.0162	15	1.57	9.60879	-23.9219	44.2839	6.54356	6.76754	1.95285			2.25179	diatoms	1
diatoms	2	13.0162	15	1.181	10.8063	-24.2007	46.0858	6.49154	7.09936	1.92936			2.69349	diatoms	2
diatoms	3	14.9786	9	1.715	10.4254	-22.231	48.353	6.75034	7.16304	1.75383			2.15002	diatoms	2
diatoms	3	14.9786	9	1.483	11.6119	-22.0463	47.2839	7.41556	6.37631	1.82035			1.49661	diatoms	2
diatoms	3	14.9786	9	0.728	10.7761	-21.6419	42.3049	6.05377	6.98818	1.81055			1.95285	diatoms	2
diatoms	4	15.0009	7	1.258	18.2626	-21.494	46.5655	6.77416	6.87398	1.72488			1.92936	diatoms	2
diatoms	5	17.8742	10	1.481	9.97324	-21.5297	44.3964	7.26684	6.10945	2.34705			1.75383	diatoms	3
diatoms	5	17.8742	10	1.197	9.56494	-21.7698	43.0552	6.57224	6.55107	1.36531			2.02051	diatoms	3
diatoms	5	17.8742	10	1.379	10.45	-21.6922	43.0397	6.75022	6.37605	1.90982			1.30008	diatoms	3
tetraphyll	1	16.2838	16	0.909	11.8887	-21.6486	44.6158	7.04488	6.33308	2.00005			1.82035	diatoms	3
tetraphyll	1	16.2838	16	2.532	8.29897	-23.0413	44.3788	7.38746	6.00732	1.80289			1.81055	diatoms	3
tetraphyll	1	16.2838	16	1.1	10.3706	-22.1154	45.4475	8.00638	5.6764	1.96194			1.72488	diatoms	4
tetraphyll	1	16.2838	16	1.926	10.1705	-22.8837	45.9465	6.72988	6.82724	1.41878			1.65221	diatoms	4
tetraphyll	2	4.37482	7	1.25	10.7378	-21.398	42.2585	6.98045	6.05384	1.79134			1.46812	diatoms	4
tetraphyll	3	16.2387	11	1.239	10.0034	-21.0243	45.2994	6.97667	6.49298	2.12059			2.99251	diatoms	4
tetraphyll	3	16.2387	11	1.286	9.21146	-20.8678	40.4269	6.95013	5.81672	1.46664			2.34705	diatoms	5
tetraphyll	3	16.2387	11	0.934	9.40875	-21.8155	45.2794	6.83532	6.62434	2.08851			1.30743	diatoms	5
tetraphyll	4	9.12717	11	1.312	9.37861	-21.7158	46.9505	8.0787	5.81164	2.54449			1.59559	diatoms	5
tetraphyll	5	7.55468	8	1.474	9.39231	-21.8922	46.6559	7.24608	6.43877	1.63496			1.36531	diatoms	5
tetraphyll	5	7.55468	8	1.104	9.47178	-20.454	37.3386	7.2378	5.15884	2.17338			1.90982	diatoms	5
tetraphyll	5	7.55468	8	2.843	10.1048	-22.1439	45.4664	6.76572	6.72012	1.2391			2.00005	tetraphyll	1
lignin	1	10.7344	12	0.627	12.0257	-20.6232	34.4314	8.52433	4.03919	1.52424			2.96411	tetraphyll	1
lignin	2	25.7984	13	2.086	10.1568	-21.9848	46.6293	7.0338	6.62932	1.74748			1.39804	tetraphyll	1
lignin	2	25.7984	13	1.554	8.72096	-22.7436	43.9504	7.37107	5.96255	1.70369			1.80289	tetraphyll	1
lignin	2	25.7984	13	0.821	11.2502	-21.2728	33.5365	8.5442	3.92506	1.13951			1.96194	tetraphyll	1
lignin	3	10.8574	10	0.698	11.7051	-21.1518	37.5535	8.18244	4.58952	1.14269			1.41878	tetraphyll	1
lignin	4	3.81628	7	1.757	9.27722	-22.1163	45.6933	6.72808	6.79144	1.39692			1.79134	tetraphyll	2
lignin	4	3.81628	7	0.569	15.1414	-25.9234	38.2728	7.3745	5.18988	0.970324			1.49071	tetraphyll	2
lignin	4	3.81628	7	1.514	9.31285	-27.6687	55.2087	7.35058	7.51079	1.09942			1.65503	tetraphyll	2
lignin	5	0.8699	7	0.595	12.56	-21.1657	35.8074	8.84586	4.04793	1.81919			1.45288	tetraphyll	2
lignin	5	0.8699	7	1.58	9.32655	-22.3066	43.2869	7.50757	5.76576	2.86234			2.12059	tetraphyll	3
reference	1	10.3066	15	0.742	11.5434	-21.7578	41.9398	8.30108	5.05232	1.4395			1.54978	tetraphyll	3
reference	1	10.3066	15	1.857	8.82509	-25.5766	49.1782	6.78253	7.25071	1.35033			1.23758	tetraphyll	3
reference	1	10.3066	15	0.833	11.5955	-25.8071	50.6122	7.78543	6.50088	1.86065			1.46664	tetraphyll	3
reference	2	11.457	10	0.957	10.5405	-21.8457	44.3501	7.32998	6.05051	2.21673			2.08851	tetraphyll	3
reference	2	11.457	10	1.103	8.49353	-21.5103	40.8529	7.5431	5.41593	1.13022			2.54449	tetraphyll	4
reference	2	11.457	10	1.516	8.19759	-20.2496	38.2471	7.44432	5.13775	1.91164			2.03081	tetraphyll	4
reference	3	14.9284	12	1.516	9.35943	-21.9003	46.6082	7.15281	6.51607	1.62056			1.82383	tetraphyll	4
reference	3	14.9284	12	1.103	10.2774	-25.4872	45.0672	7.2091	6.25143	1.21299			1.60287	tetraphyll	4
reference	3	14.9284	12	1.999	7.44678	-26.5454	46.2984	6.99353	6.62018	1.10234			1.30018	tetraphyll	4
reference	4	8.3739	12	0.69	12.3819	-22.1313	41.2712	7.50989	5.49558	1.32666			1.63496	tetraphyll	5
reference	4	8.3739	12	1.318	9.59783	-22.1707	44.9624	7.34389	6.12242	1.93352			1.9785	tetraphyll	5
reference	4	8.3739	12	0.643	8.13456	-21.2096	34.0877	7.17432	4.75134	1.12075			3.6338	tetraphyll	5
reference	5	21.2466	7	1.147	8.97306	-21.1736	41.6107	9.77354	4.25749	1.81104			2.17338	tetraphyll	5
reference	5	21.2466	7	0.859	8.6689	-20.9844	34.6298	7.38417	4.68974	1.2911			1.2391	tetraphyll	5
reference	5	21.2466	7	1.609	8.14826	-20.9349	37.8538	8.62676	4.38795	1.71993			1.52424	lignin	1
													1.17185	lignin	1
													1.45469	lignin	1
													2.02853	lignin	1
													1.64591	lignin	1
													1.74748	lignin	2
													1.14913	lignin	2
													1.1574	lignin	2
													1.70369	lignin	2
													1.13951	lignin	2
													1.14269	lignin	3
													1.32144	lignin	3
													1.38704	lignin	3
													1.19625	lignin	3
													1.40119	lignin	3
													1.39692	lignin	4
													1.39714	lignin	4
													1.55035	lignin	4
													0.970324	lignin	4
													1.09942	lignin	4
													1.04169	lignin	5
													1.34563	lignin	5
													1.06309	lignin	5
													1.81919	lignin	5
													2.86234	lignin	5
													1.4395	reference	1
													1.26496	reference	1
													1.39341	reference	1
													1.35033	reference	1
													1.86065	reference	1
													2.21673	reference	2
													1.47792	reference	2
													1.09566	reference	2
													1.13022	reference	2
													1.91164	reference	2
													1.62056	reference	3
													1.33472	reference	3
													1.38406	reference	3
													1.21299	reference	3
													1.10234	reference	3
													1.32666	reference	4
													1.07584	reference	4
													1.68574	reference	4
													1.93352	reference	4
													1.12075	reference	4
													1.81104	reference	5
													1.40235	reference	5
													1.06506	reference	5
													1.2911	reference	5
													1.71993	reference	5

## Sheet: Exp 2 initial animals
animal group	body mass (dry weight mg)	delta15	delta13	C%	N%	C/N	RNA/DNA
initials	0.635	7.59446	-21.4482	36.802	7.90005	4.65846	nd for the same individual
initials	0.656	6.886	-21.6479	38.5682	7.09012	5.43971	nd for the same individual
initials	1.004	7.22973	-22.5992	45.4956	6.61413	6.87854	nd for the same individual
initials	0.931	8.22358	-22.1252	39.5197	7.04553	5.6092	nd for the same individual
initials	0.609	7.35389	-21.8529	40.9104	7.77064	5.26474	nd for the same individual
initials	0.895	7.82097	-22.3676	41.4331	7.51038	5.51677	nd for the same individual
initials	1.239	9.93644	-23.3035	46.2977	6.67042	6.94075	nd for the same individual
initials	1.299	9.37515	-21.9935	42.6723	6.98743	6.10701	nd for the same individual
initials	1.045	8.73059	-21.4742	39.6444	7.40366	5.3547	nd for the same individual
initials	0.549	7.47107	-21.8881	36.7621	7.09642	5.18038	nd for the same individual
initials	1.63	7.44404	-27.2484	57.3584	8.12692	7.05783	nd for the same individual
initials	1.064	11.0392	-27.1576	77.494	11.6461	6.65405	nd for the same individual
initials	1.326	8.54285	-24.4044	54.3541	8.42346	6.4527	nd for the same individual
initials	1.488	7.90713	-23.5527	43.49	7.78013	5.58987	nd for the same individual
initials	1.444	9.19502	-23.4377	42.3319	6.71963	6.29974	nd for the same individual
initials	nd	nd	nd	nd	nd	nd	0.916257
initials	nd	nd	nd	nd	nd	nd	1.30307
initials	nd	nd	nd	nd	nd	nd	1.31669
initials	nd	nd	nd	nd	nd	nd	0.96896
initials	nd	nd	nd	nd	nd	nd	1.09224
initials	nd	nd	nd	nd	nd	nd	2.06385
initials	nd	nd	nd	nd	nd	nd	1.72799
initials	nd	nd	nd	nd	nd	nd	1.55143
initials	nd	nd	nd	nd	nd	nd	2.95794
